# Supplementary material for: SPAchips: Microparticles Used for the Selective In Vitro Labelling of Microglia
Source: Int J Mol Sci. 2025 Oct 8;26(19):9773. doi: 10.3390/ijms26199773 (PMC12525483; doi:10.3390/ijms26199773)
Supplement: Supplementary file 1 [file ijms-26-09773-s001.zip]

Archive with 1 entries (1 files):
- ijms-3847720-supplementary.pdf
